# Supplementary material for: Characterizing the Impact of Compression Duration and Deformation-Related Loss of Closure Force on Clip-Induced Spinal Cord Injury in Rats
Source: Neurol Int. 2023 Nov 13;15(4):1383–92. doi: 10.3390/neurolint15040088 (PMC10661265; doi:10.3390/neurolint15040088)
Supplement: Supplementary file 1 [file neurolint-15-00088-s001.zip]

Archive with 1 entries (1 files):
- neurolint-2692236-supplementary.pdf
